# Supplementary material for: Do stress hormones influence choice? A systematic review of pharmacological interventions on the HPA axis and/or SAM system
Source: Soc Cogn Affect Neurosci. 2024 Oct 4;19(1):nsae069. doi: 10.1093/scan/nsae069 (PMC11498176; doi:10.1093/scan/nsae069)
Supplement: nsae069_Supp [file nsae069_supp.zip]

Archive with 1 entries (1 files):
- scan-22-178-File006.docx
